# Supplementary material for: Implications of Microstructure in Helium-Implanted Nanocrystalline Metals
Source: Materials (Basel). 2022 Jun 9;15(12):4092. doi: 10.3390/ma15124092 (PMC9231260; doi:10.3390/ma15124092)
Supplement: Supplementary file 1 [file materials-15-04092-s001.zip]

Archive with 1 entries (1 files):
- materials-1730233-supplementary.pdf
